# Supplementary material for: Knockdown of BAP31 Overcomes Hepatocellular Carcinoma Doxorubicin Resistance through Downregulation of Survivin
Source: Int J Mol Sci. 2023 Apr 21;24(8):7622. doi: 10.3390/ijms24087622 (PMC10142662; doi:10.3390/ijms24087622)
Supplement: Supplementary file 1 [file ijms-24-07622-s001.zip]

Archive with 1 entries (1 files):
- ijms-2318010-supplementary.pdf
